# Supplementary material for: Characterization of the Phytochemical Profile of Halophytes (Limonium Mill., Plumbaginaceae) with Natural Deep Eutectic Solvents Extraction
Source: Plants (Basel). 2025 Aug 22;14(17):2609. doi: 10.3390/plants14172609 (PMC12430231; doi:10.3390/plants14172609)
Supplement: Supplementary file 1 [file plants-14-02609-s001.zip]

Archive with 1 entries (1 files):
- plants-3828777-supplementary.pdf
